# Supplementary material for: Strain and Pressure Sensors Based on MWCNT/PDMS for Human Motion/Perception Detection
Source: Polymers (Basel). 2023 Mar 10;15(6):1386. doi: 10.3390/polym15061386 (PMC10055516; doi:10.3390/polym15061386)
Supplement: Supplementary file 1 [file polymers-15-01386-s001.zip]

Archive with 1 entries (1 files):
- polymers-2220211-supplementary.pdf
